# Supplementary material for: GSDMD suppresses keratinocyte differentiation by inhibiting FLG expression and attenuating KCTD6-mediated HDAC1 degradation in atopic dermatitis
Source: PeerJ. 2024 Jan 16;12:e16768. doi: 10.7717/peerj.16768 (PMC10798152; doi:10.7717/peerj.16768)
Supplement: Supplemental Information 1 [file peerj-12-16768-s001.zip › Raw data/Fig.4A qRT-PCR (siRNA screenú⌐.xls]

## Sheet: 数据分析
		Gene		Ct		Reference Gene			ΔCt			ΔΔCt			2^-ΔΔCt			Mean	SD	Mean Nomalize	SD Nomalize
	Sample/ Treatment	Gene name	Cт 1	Cт 2	Cт 3	Ct 1	Ct 2	Ct 3	ΔCt 1	ΔCt 2	ΔCt 3	ΔΔCt 1	ΔΔCt 2	ΔΔCt 3	2^-ΔΔCt 1	2^-ΔΔCt 2	2^-ΔΔCt 3	2^-ΔΔCt	2^-ΔΔCt	2^-ΔΔCt	2^-ΔΔCt
	NC siRNA	Caspase1	21.92	22.02	21.89	16.38	16.76	16.3	5.54	5.26	5.59	0	-0.28	0.05	1	1.21419	0.965936	1.06004	0.134581	1	0.126958
	Caspase1 siRNA 1		23.76	23.81	23.68	16.45	16.43	16.43	7.31	7.38	7.25	1.77	1.84	1.71	0.293209	0.279322	0.30566	0.29273	0.0131757	0.276149	0.0124294
	Caspase1 siRNA 2		24.36	24.23	24.38	16.46	16.13	16.5	7.9	8.1	7.88	2.36	2.56	2.34	0.194791	0.169576	0.19751	0.187292	0.0154033	0.176684	0.0145308
	Caspase1 siRNA 3		22.98	23.03	22.99	16.44	16.56	16.34	6.54	6.47	6.65	1	0.93	1.11	0.5	0.524858	0.463294	0.496051	0.0309716	0.467953	0.0292173
								21.94±0.07			5.46±0.18			-0.08±0.18			1.06±0.13			72.3851
	NC siRNA	GAPDH	16.38	16.76	16.3	16.48±0.25		23.75±0.07			7.31±0.07			1.77±0.07			0.29±0.01			82.3316
	Caspase1 siRNA 1		16.45	16.43	16.43	16.44±0.01		24.32±0.08			7.96±0.12			2.42±0.12			0.19±0.02			53.2047
	Caspase1 siRNA 2		16.46	16.13	16.5	16.36±0.2		23±0.03			6.55±0.09			1.01±0.09			0.5±0.03
	Caspase1 siRNA 3		16.44	16.56	16.34	16.45±0.11
