# Supplementary material for: GSDMD suppresses keratinocyte differentiation by inhibiting FLG expression and attenuating KCTD6-mediated HDAC1 degradation in atopic dermatitis
Source: PeerJ. 2024 Jan 16;12:e16768. doi: 10.7717/peerj.16768 (PMC10798152; doi:10.7717/peerj.16768)
Supplement: Supplemental Information 1 [file peerj-12-16768-s001.zip › Raw data/Fig.5A qRT-PCR.xls]

## Sheet: 2020-7-10
		target gene				Reference Gene			ΔCt			ΔΔCt			2^-ΔΔCt			Mean	SD	Mean Nomalize	SD Nomalize
	Sample	Gene	Cт 1	Cт 2	Cт 3	Ct 1	Ct 2	Ct 3	ΔCt 1	ΔCt 2	ΔCt 3	ΔΔCt 1	ΔΔCt 2	ΔΔCt 3	2^-ΔΔCt 1	2^-ΔΔCt 2	2^-ΔΔCt 3	2^-ΔΔCt	2^-ΔΔCt	2^-ΔΔCt	2^-ΔΔCt
	cell	GSDMD	23.46	23.36	23.41	18.15	18.29	18.13	5.31	5.07	5.28	0	-0.24	-0.03	1	1.18099	1.02101	1.06733	0.0757718	1	0.0709916
	vec		23.82	23.93	23.87	18.66	18.47	18.37	5.16	5.46	5.5	-0.15	0.15	0.19	1.10957	0.90125	0.876606	0.962475	0.0980628	0.901756	0.0918763
	GSDMD-OE		20.8	20.86	20.83	18.43	18.09	18.21	2.37	2.77	2.62	-2.94	-2.54	-2.69	7.67411	5.81589	6.45313	6.64771	0.684267	6.22833	0.641099
	HDAC1-OE		23.24	23.54	23.39	18.35	18.02	18.13	4.89	5.52	5.26	-0.42	0.21	-0.05	1.33793	0.864537	1.03526	1.07924	0.172456	1.01116	0.161576
	siRNA NC		23.06	23.5	23.28	18.17	18.12	18.34	4.89	5.38	4.94	-0.42	0.07	-0.37	1.33793	0.952638	1.29235	1.19431	0.161112	1.11896	0.150948
	siHDAC1		22.88	22.91	22.89	17.93	17.82	18.3	4.95	5.09	4.59	-0.36	-0.22	-0.72	1.28343	1.16473	1.64718	1.36511	0.188045	1.27899	0.176182
	GSDMD-OE+siHDAC1		20.17	19.85	20.01	17.95	17.79	18.19	2.22	2.06	1.82	-3.09	-3.25	-3.49	8.51496	9.51366	11.2356	9.75473	0.987222	9.13933	0.924941
	cell	HDAC1	25.07	25.13	25.1	18.15	18.29	18.13	6.92	6.84	6.97	0	-0.08	0.05	1	1.05702	0.965936	1.00765	0.0329111	1	0.0326612
	vec		25.03	25.29	25.16	18.66	18.47	18.37	6.37	6.82	6.79	-0.55	-0.1	-0.13	1.46409	1.07177	1.09429	1.21005	0.169356	1.20086	0.168071
	GSDMD-OE		23.44	23.6	23.52	18.43	18.09	18.21	5.01	5.51	5.31	-1.91	-1.41	-1.61	3.75809	2.65737	3.05252	3.15599	0.401398	3.13203	0.39835
	HDAC1-OE		22.38	22.38	22.38	18.35	18.02	18.13	4.03	4.36	4.25	-2.89	-2.56	-2.67	7.4127	5.89708	6.36429	6.55802	0.569787	6.50823	0.56546
	siRNA NC		25.01	25.12	25.06	18.17	18.12	18.34	6.84	7	6.72	-0.08	0.08	-0.2	1.05702	0.946058	1.1487	1.05059	0.0696891	1.04261	0.06916
	siHDAC1		26.38	26.63	26.5	17.93	17.82	18.3	8.45	8.81	8.2	1.53	1.89	1.28	0.346277	0.269807	0.411796	0.342627	0.0485464	0.340025	0.0481778
	GSDMD-OE+siHDAC1		26.4	26.52	26.46	17.95	17.79	18.19	8.45	8.73	8.27	1.53	1.81	1.35	0.346277	0.285191	0.392292	0.341253	0.037375	0.338662	0.0370912
	cell	FLG	26.06	26.02	26.04	18.15	18.29	18.13	7.91	7.73	7.91	0	-0.18	0	1	1.13288	1	1.04429	0.0590595	1	0.0565544
	vec		26.11	26.34	26.22	18.66	18.47	18.37	7.45	7.87	7.85	-0.46	-0.04	-0.06	1.37554	1.02811	1.04247	1.14871	0.151223	1.09998	0.144809
	GSDMD-OE		27.28	27.15	27.21	18.43	18.09	18.21	8.85	9.06	9	0.94	1.15	1.09	0.521233	0.450625	0.469761	0.48054	0.0271287	0.460157	0.025978
	HDAC1-OE		27.99	27.56	27.77	18.35	18.02	18.13	9.64	9.54	9.64	1.73	1.63	1.73	0.301452	0.323088	0.301452	0.308664	0.00961611	0.295572	0.00920824
	siRNA NC		25.89	26.19	26.04	18.17	18.12	18.34	7.72	8.07	7.7	-0.19	0.16	-0.21	1.14076	0.895025	1.15669	1.06416	0.112756	1.01902	0.107973
	siHDAC1		25.52	25.46	25.49	17.93	17.82	18.3	7.59	7.64	7.19	-0.32	-0.27	-0.72	1.24833	1.20581	1.64718	1.36711	0.186717	1.30912	0.178797
	GSDMD-OE+siHDAC1		25.02	25.13	25.17	17.95	17.79	18.19	7.07	7.34	6.98	-0.84	-0.57	-0.93	1.79005	1.48452	1.90528	1.72662	0.161395	1.65338	0.15455
	cell	GAPDH	18.15	18.29	18.13
	vec		18.66	18.47	18.37
	GSDMD-OE		18.43	18.09	18.21
	HDAC1-OE		18.35	18.02	18.13
	siRNA NC		18.17	18.12	18.34
	siHDAC1		17.93	17.82	18.3
	GSDMD-OE+siHDAC1		17.95	17.79	18.19
		GSDMD	HDAC1	FLG
	cell	1	1	1
	vec	0.901756	1.20086	1.09998
	GSDMD-OE	6.22833	3.13203	0.460157
	HDAC1-OE	1.01116	6.50823	0.295572
	siRNA NC	1.11896	1.04261	1.01902
	siHDAC1	1.27899	0.340025	1.30912
	GSDMD-OE+siHDAC1	9.13933	0.338662	1.65338
