# Supplementary material for: GSDMD suppresses keratinocyte differentiation by inhibiting FLG expression and attenuating KCTD6-mediated HDAC1 degradation in atopic dermatitis
Source: PeerJ. 2024 Jan 16;12:e16768. doi: 10.7717/peerj.16768 (PMC10798152; doi:10.7717/peerj.16768)
Supplement: Supplemental Information 1 [file peerj-12-16768-s001.zip › Raw data/Fig.5C-D ChIP-qPCR.xlsx]

## Sheet: anti-HDAC1
	ChIP-qPCR Data Analysis Template
					Sample Site Occupancy Results					Sample Site Occupancy Results				Sample Site Occupancy Results
				Ct 1	∆ Ct		∆∆ Ct	Assay Site IP	Ct 2	∆ Ct		∆∆ Ct	Assay Site IP
Group	Antibody	Target Site	Sample		Input normalized	% Input	IgG adjusted	Fold Enrichment		Input normalized	% Input	IgG adjusted	Fold Enrichment	% Input		Fold Enrichment
			Template		IP value (∆Ct)	Sites IP'ed	IP Ct value (∆∆Ct)	above bkgrnd (NIS)		IP value (∆Ct)	Sites IP'ed	IP Ct value (∆∆Ct)	above bkgrnd (NIS)	Mean	SD	Mean	SD
					(Ct[IP]-Ct[InputxDF])	((2-∆Ct)x100%)	(∆Ct[IP]-∆Ct[NIS])	(2-∆∆Ct)		(Ct[IP]-Ct[InputxDF])	((2-∆Ct)x100%)	(∆Ct[IP]-∆Ct[NIS])	(2-∆∆Ct)
vec	anti-HDAC1	FLG site1	Input	19.85		1			19.7		1
			IP	22.96	6.43	0.0115978	-8.8	445.722	22.54	6.16	0.0139848	-9.44	694.581	1.27913	0.119346	570.152	124.43
			IgG	33.08	15.23	2.60204e-05			33.3	15.6	2.01341e-05			0.00230772	0.000294313
vec	anti-HDAC1	FLG site2	Input	18.09		1			17.96		1
			IP	21.18	6.41	0.0117597	-7.83	227.544	21.31	6.67	0.00982042	-8.22	298.172	1.07901	0.0969662	262.858	35.314
			IgG	30.33	14.24	5.16812e-05			30.85	14.89	3.29354e-05			0.00423083	0.00093729
vec	anti-HDAC1	FLG site3	Input	18.38		1			18.46		1
			IP	23.02	7.96	0.00401607	-2.92	7.56846	23.16	8.02	0.00385247	-1.88	3.68075	0.393427	0.00817991	5.62461	1.94386
			IgG	27.26	10.88	0.000530632			26.36	9.9	0.00104665			0.0788643	0.0258011
vec	anti-HDAC1	GAPDH	Input	16.58		1			17.04		1
			IP	28.48	15.22	2.62013e-05	1.62	0.325335	29.25	15.53	2.11351e-05	2.26	0.208772	0.00236682	0.000253312	0.267054	0.0582817
			IgG	28.18	13.6	8.05364e-05			28.31	13.27	0.000101235			0.00908858	0.00103495
HDAC1-OE	anti-HDAC1	FLG site1	Input	18.57		1			18.38		1
			IP	18.55	3.3	0.101532	-12.58	6122.9	18.92	3.86	0.0688691	-11.66	3236.01	8.52003	1.63312	4679.46	1443.45
			IgG	32.45	15.88	1.65823e-05			31.9	15.52	2.12821e-05			0.00189322	0.000234992
HDAC1-OE	anti-HDAC1	FLG site2	Input	18.17		1			18.12		1
			IP	18.51	3.66	0.0791098	-10.93	1951	18.58	3.78	0.0727958	-10.74	1710.26	7.59528	0.315697	1830.63	120.371
			IgG	30.76	14.59	4.05483e-05			30.64	14.52	4.25642e-05			0.00415562	0.000100796
HDAC1-OE	anti-HDAC1	FLG site3	Input	18.55		1			18.59		1
			IP	19.88	4.65	0.03983	-3.79	13.8326	19.62	4.35	0.0490365	-5.61	48.8403	4.44333	0.460324	31.3364	17.5038
			IgG	24.99	8.44	0.00287943			26.55	9.96	0.00100402			0.194172	0.0937707
HDAC1-OE	anti-HDAC1	GAPDH	Input	17.05		1			17.15		1
			IP	29.14	15.41	2.29682e-05	1.32	0.400535	29.54	15.71	1.8656e-05	1.66	0.316439	0.00208121	0.000215612	0.358487	0.0420479
			IgG	29.14	14.09	5.73439e-05			29.2	14.05	5.89561e-05			0.005815	8.06078e-05
	1In this worksheet the default Input fraction is 1% which is a dilution factor (DF) of 100 or 6.644 cycles (i.e. log2 of 100).
	2Ideally, this value should be 1.0 if there is no difference in global transcription or IP efficiency.
	Note: A 1.0 Fold Change in Site Occupancy is no change.
	INPUT：IP：IgG=1：10：4
			IP	IgG
	vec	FLG site1	1.27913	0.00230772
		FLG site2	1.07901	0.00423083
		FLG site3	0.393427	0.0788643
		GAPDH	0.00236682	0.00908858
	HDAC1-OE	FLG site1	8.52003	0.00189322
		FLG site2	7.59528	0.00415562
		FLG site3	4.44333	0.194172
		GAPDH	0.00208121	0.005815

## Sheet: anti-H3K56ac
	ChIP-qPCR Data Analysis Template
					Sample Site Occupancy Results					Sample Site Occupancy Results				Sample Site Occupancy Results
				Ct 1	∆ Ct		∆∆ Ct	Assay Site IP	Ct 2	∆ Ct		∆∆ Ct	Assay Site IP
Group	Antibody	Target Site	Sample		Input normalized	% Input	IgG adjusted	Fold Enrichment		Input normalized	% Input	IgG adjusted	Fold Enrichment	% Input		Fold Enrichment
			Template		IP value (∆Ct)	Sites IP'ed	IP Ct value (∆∆Ct)	above bkgrnd (NIS)		IP value (∆Ct)	Sites IP'ed	IP Ct value (∆∆Ct)	above bkgrnd (NIS)	Mean	SD	Mean	SD
					(Ct[IP]-Ct[InputxDF])	((2-∆Ct)x100%)	(∆Ct[IP]-∆Ct[NIS])	(2-∆∆Ct)		(Ct[IP]-Ct[InputxDF])	((2-∆Ct)x100%)	(∆Ct[IP]-∆Ct[NIS])	(2-∆∆Ct)
vec	anti-H3K56ac	FLG site1	Input	18.61		1			18.49		1
			IP	18.52	3.23	0.106579	-12.27	4938.99	18.47	3.3	0.101532	-12.74	6841.04	10.4055	0.252391	5890.01	951.026
			IgG	32.11	15.5	2.15792e-05			32.53	16.04	1.48415e-05			0.00182104	0.000336882
vec	anti-H3K56ac	FLG site2	Input	18.11		1			18.26		1
			IP	18.25	3.46	0.0908733	-11.11	2210.26	18.36	2.42	0.186856	-11.67	3258.52	13.8865	4.79914	2734.39	524.129
			IgG	30.68	14.57	4.11143e-05			30.35	14.09	5.73439e-05			0.00492291	0.000811481
vec	anti-H3K56ac	FLG site3	Input	18.53		1			18.49		1
			IP	19.99	4.78	0.0363979	-5.83	56.8859	19.84	4.67	0.0392817	-5.93	60.9688	3.78398	0.144187	58.9274	2.04145
			IgG	27.14	10.61	0.000639841			27.09	10.6	0.000644291			0.0642066	0.000222522
vec	anti-H3K56ac	GAPDH	Input	17.02		1			17.11		1
			IP	28.89	15.19	2.67519e-05	0.94	0.521233	29.17	15.38	2.34509e-05	-1.63	3.09513	0.00251014	0.000165051	1.80818	1.28695
			IgG	29.27	14.25	5.13242e-05			32.12	17.01	7.57669e-06			0.00294505	0.00218738
HDAC1-OE	anti-H3K56ac	FLG site1	Input	18.35		1			18.25		1
			IP	22.37	7.34	0.0061722	-8.91	481.036	22.37	7.44	0.00575886	-9.4	675.588	0.596553	0.0206667	578.312	97.2762
			IgG	32.6	16.25	1.28311e-05			33.09	16.84	8.52422e-06			0.00106776	0.000215342
HDAC1-OE	anti-H3K56ac	FLG site2	Input	18.1		1			18.17		1
			IP	20.89	6.11	0.0144779	-7.67	203.657	21.1	6.25	0.013139	-8.35	326.288	1.38085	0.0669466	264.972	61.3151
			IgG	29.88	13.78	7.10897e-05			30.77	14.6	4.02682e-05			0.00556789	0.00154108
HDAC1-OE	anti-H3K56ac	FLG site3	Input	18.63		1			18.44		1
			IP	23.61	8.3	0.00317286	-2.13	4.37717	23.51	8.39	0.00298098	-2.37	5.16941	0.307692	0.0095943	4.77329	0.396118
			IgG	27.06	10.43	0.000724865			27.2	10.76	0.000576657			0.0650761	0.00741042
HDAC1-OE	anti-H3K56ac	GAPDH	Input	17.08		1			17.12		1
			IP	28.78	15.02	3.00974e-05	-9.9	955.426	29.29	15.49	2.17293e-05	-9.39	670.921	0.00259134	0.000418408	813.174	142.252
			IgG	40	24.92	3.15016e-08			40	24.88	3.23872e-08			3.19444e-06	4.42815e-08
	1In this worksheet the default Input fraction is 1% which is a dilution factor (DF) of 100 or 6.644 cycles (i.e. log2 of 100).
	2Ideally, this value should be 1.0 if there is no difference in global transcription or IP efficiency.
	Note: A 1.0 Fold Change in Site Occupancy is no change.
	INPUT：IP：IgG=1：10：4
			IP	IgG
	vec	FLG site1	10.4055	0.00182104
		FLG site2	13.8865	0.00492291
		FLG site3	3.78398	0.0642066
		GAPDH	0.00251014	0.00294505
	HDAC1-OE	FLG site1	0.596553	0.00106776
		FLG site2	1.38085	0.00556789
		FLG site3	0.307692	0.0650761
		GAPDH	0.00259134	3.19444e-06
