# Supplementary material for: GSDMD suppresses keratinocyte differentiation by inhibiting FLG expression and attenuating KCTD6-mediated HDAC1 degradation in atopic dermatitis
Source: PeerJ. 2024 Jan 16;12:e16768. doi: 10.7717/peerj.16768 (PMC10798152; doi:10.7717/peerj.16768)
Supplement: Supplemental Information 3 [file peerj-12-16768-s003.zip]

Archive with 4 entries (4 files):
- 3B-FLG (1).tif
- 3B-FLG2.tif
- 3B-GAPDH (1).tif
- 3B-JUP.tif
