# Supplementary material for: GSDMD suppresses keratinocyte differentiation by inhibiting FLG expression and attenuating KCTD6-mediated HDAC1 degradation in atopic dermatitis
Source: PeerJ. 2024 Jan 16;12:e16768. doi: 10.7717/peerj.16768 (PMC10798152; doi:10.7717/peerj.16768)
Supplement: Supplemental Information 5 [file peerj-12-16768-s005.zip]

Archive with 3 entries (3 files):
- 4B-GAPDH.tif
- 4B-K1.tif
- 4B-K10.tif
