# Supplementary material for: GSDMD suppresses keratinocyte differentiation by inhibiting FLG expression and attenuating KCTD6-mediated HDAC1 degradation in atopic dermatitis
Source: PeerJ. 2024 Jan 16;12:e16768. doi: 10.7717/peerj.16768 (PMC10798152; doi:10.7717/peerj.16768)
Supplement: Supplemental Information 9 [file peerj-12-16768-s009.zip]

Archive with 2 entries (2 files):
- 6F-GAPDH.tif
- 6F-HDAC1.tif
